# Supplementary material for: Early Monitoring of Donor-Derived Cell-Free DNA in Kidney Allograft Recipients Followed-Up for Two Years: Experience of One Center
Source: Life (Basel). 2024 Nov 16;14(11):1491. doi: 10.3390/life14111491 (PMC11595986; doi:10.3390/life14111491)
Supplement: Supplementary file 1 [file life-14-01491-s001.zip]

Archive with 1 entries (1 files):
- life-3289475-supplementary.pdf
